# Supplementary material for: XMU-MP-1 attenuates osteoarthritis via inhibiting cartilage degradation and chondrocyte apoptosis
Source: Front Bioeng Biotechnol. 2022 Sep 19;10:998077. doi: 10.3389/fbioe.2022.998077 (PMC9527278; doi:10.3389/fbioe.2022.998077)
Supplement: Supplementary file 2 [file Table1.XLSX]

## Sheet: Figure1C
YAP+ cell numbers per cartilage			relative fluorescence of YAP inYAP+ cells
SHAM	DMM		SHAM	DMM
272	137		39.5441	15.5138
342	169		36.5394	20.2169
188	127		52.97	24.7443
224	136		35.9079	19.5827
207	141		36.1661	22.6873

## Sheet: Figure1E
relative fluorescence of YAP
control	IL-1β
18.866	10.767
20.053	9.237
15.696	9.593
17.916	10.376
20.24	9.798
17.904	9.681
19.33	8.524
15.881	9.519
16.236	8.04
19.572	14.91
16.243	17.697
17.508	10.822
16.962	10.615
20.785	16.39
18.766	12.319
21.572	11.856
18.118	11.93
21.124	11.292
17.903	8.985
21.226	11.863
17.408	10.537
17.19	12.254
24.093	12.115
22.276	13.211
20.448	11.166
21.999	7.319
19.684	12.565
19.106	9.386
20.027	10.997
17.532	12.893
19.168	10.92
22.324	12.814
19.517	7.384
16.852	11.019
18.964	11.238
20.895	9.017
24.405	13.857
22.571	11.455
17.43	15.276
18.825	8.741
18.728	9.67
18.668	8.876
20.056	13.763
17.91	15.784
16.492	12.369
18.139	16.445
16.203	14.531
18.085	11.067
21.332	11.116
22.038	14.785
17.495	15.879
26.878	14.117
23.114	12.989
17.457	12.342
21.629	10.795
17.137	9.956
18.14	13.189
18.255	14.166
23.255	15.083
19.963	8.18
22.925	12.898
20.579	6.869
15.446	11.166
17.592	9.278
18.277	11.765
20.017	9.385
18.632	11.777
20.648	9.467
19.334	12.433
26.108	14.607
24.54	12.612
17.505	10.971
18.432	12.062
16.633	15.685
20.455	12.787
21.561	9.603
21.671	15.96
18.819	14.732
18.31	9.349
20.515	9.77
19.41	10.264
22.611	14.392
23.488	8.783
18.282	9.941
17.672	12.333
24.343	14.859
15.496	12.161
16.644	12.137
17.937	11.499
17.293	11.241
17.147
21.616
18.558
18.338
22.219
23.273
29.001
18.058
15.995
20.893
21.122
20.812
22.257
15.653
17.079
17.668
16.62
18.33
15.91
20.775
23.732
17.64
19.195
19.337
23.142
18.059
21.152
20.28
15.134
22.73
24.519
18.539
20.359
19.405
15.775
21.686
15.899
20.818
18.877
15.526
18.916

## Sheet: Figure1F
relative mRNA levels
	control			IL-1β
Ctgf	0.882014	1.20487	0.913119	0.248079	0.303312	0.277176
Cyr61	1.00102	0.895942	1.10303	0.0814172	0.088479	0.0872608
Survivin	0.832655	1.06865	1.09869	0.185025	0.188913	0.209612

## Sheet: Figure2B
relative fluorescence of YAP
control			IL-1β
52.522	55.9	53.696	37.28	37.797	37.964
58.023	60.734	58.097	58.585	50.398	61.861

## Sheet: Figure2E
relative fluorescence of COL2
	control					IL-1β
DMSO	93.7559	106.244	99.4872	99.2581	101.255	44.8025	54.6983	48.4017	67.8926	61.3402
XMU-MP-1	79.9701	78.9855	91.5333	97.0459	87.3312	88.0798	88.5191	86.14	96.4871	78.9914

## Sheet: Figure2F
relative mRNA levels of Mmp3
	control			IL-1β
DMSO	1.08324	1.06095	0.855807	105.081	111.845	104.355
XMU-MP-1	0.0588026	0.0617261	0.0519052	0.80405	0.72465	0.734766
relative mRNA levels of Mmp13
	control			IL-1β
DMSO	1.15909	1.08147	0.759434	9.38049	9.18744	8.87449
XMU-MP-1	0.071446	0.0724433	0.0803809	0.371044	0.400442	0.2993
relative mRNA levels of Col2
	control			IL-1β
DMSO	0.976844	1.09901	0.92415	0.0524178	0.0492477	0.0489075
XMU-MP-1	0.454662	0.467444	0.37706	0.104836	0.097815	0.0834005
relative mRNA levels of Acan
	control			IL-1β
DMSO	1.21232	0.912423	0.875254	0.25604	0.243913	0.254271
XMU-MP-1	0.4723	0.663319	0.64518	0.929445	0.916649	0.776168

## Sheet: Figure3B
F	EdU+ cell numbers per vision
		control					IL-1β
	DMSO	20	12	11	17	24	8	10	7	9	5
	XMU-MP-1	63	73	95	151	74	82	103	55	54	52

## Sheet: Figure3D
Apoptotic cell numbers
	control			IL-1β
DMSO	6.4	6.6	7.6	10.1	10.7	9.1
XMU-MP-1	5.3	5.8	5.1	6	4.4	5.3

## Sheet: Figure3E
relative mRNA levels of Ctgf
	control			IL-1β
DMSO	0.816008	1.06929	1.1147	0.014017	0.0125456	0.0139202
XMU-MP-1	0.183857	0.378052	0.370272	0.0929966	0.105354	0.0910828
relative mRNA levels of Cyr61
	control			IL-1β
DMSO	0.891954	1.01751	1.09054	0.4802	0.504074	0.536521
XMU-MP-1	4.57902	4.5474	4.87378	2.44818	2.55214	2.41447
relative mRNA levels of Survivin
	control			IL-1β
DMSO	0.861683	1.02472	1.1136	0.049101	0.0445601	0.0430422
XMU-MP-1	1.87284	1.91219	1.77182	1.10335	1.13437	0.987529

## Sheet: Figure4C
OARSI score
SHAM	Vehicle	XMU-MP-1
0	3	1
0.5	3	3
0	4	2
0	3	1
0	4	4
0	6	0.5
0	4	3
0	1	0.5
	3	0.5
	4	3
	4	3
	4	0.5
		2
		2

[truncated: 13 more sheets: Figure4D, Figure5B, Figure5D, Figure 6B, Figure 6D, Figure7A, Figure7C, Figure7E, SupplementaryFigure1B, SupplementaryFigure1D, SupplementaryFigure2A, SupplementaryFigure2B, SupplementaryFigure3B]
